# Supplementary material for: Orangutans modify facial displays depending on recipient attention
Source: PeerJ. 2015 Mar 19;3:e827. doi: 10.7717/peerj.827 (PMC4369341; doi:10.7717/peerj.827)
Supplement: Supplemental Information 1 [file peerj-03-827-s001.xls]

## Sheet: Data OMFs
Focal	Non Focal	Age	Sex	FTF	Recipient OMF	Play intensity	au4	au6	au10	au12	au16	au26	au27	au26 vs au27	Number of AUs	OMF number	Play bout number
p	q	2.7	f	no	NA	high	NA	NA	NA	1	NA	0	1	au27	2	5	9
p	q	2.7	f	no	no	low	0	0	0	1	0	0	1	au27	2	6	9
p	q	2.7	f	yes	yes	low	NA	NA	NA	1	NA	0	1	au27	2	12	9
p	r	2.7	f	no	NA	high	NA	NA	0	1	1	0	1	au27	3	4	11
p	r	2.7	f	yes	yes	high	NA	NA	0	0	1	0	1	au27	2	14	11
p	s	2.7	f	no	no	low	0	0	0	0	0	1	0	au26	1	7	39
p	s	2.7	f	no	no	low	0	0	0	0	0	0	1	au27	1	8	39
p	s	2.7	f	yes	NA	low	NA	NA	1	1	1	0	1	au27	4	10	40
p	s	2.7	f	yes	no	low	NA	NA	0	1	1	0	1	au27	3	11	40
p	s	2.7	f	yes	yes	low	0	0	0	0	1	1	0	au26	2	13	39
p	l	2.7	f	no	NA	high	NA	NA	1	1	0	0	1	au27	3	1	5
p	l	2.7	f	no	NA	high	NA	NA	1	0	0	1	0	au26	2	2	5
p	l	2.7	f	no	NA	high	0	0	1	1	1	0	1	au27	4	3	5
p	j	2.7	f	yes	NA	high	1	0	0	1	0	0	1	au27	3	9	44
c	a	4.9	m	no	NA	high	NA	NA	1	1	0	0	1	au27	3	17	112
c	a	4.9	m	no	NA	high	1	0	0	0	0	0	1	au27	2	20	112
c	a	4.9	m	yes	no	high	0	0	0	1	1	0	1	au27	3	26	112
c	d	4.9	m	no	NA	NA	NA	0	1	1	0	1	0	au26	3	15	78
c	d	4.9	m	no	no	high	0	0	0	1	0	0	1	au27	2	22	78
c	d	4.9	m	yes	yes	high	NA	NA	1	1	0	0	1	au27	3	28	78
c	f	4.9	m	yes	NA	high	NA	NA	1	1	0	0	1	au27	3	25	93
c	b	4.9	m	no	NA	high	0	0	0	0	1	1	0	au26	2	18	110
c	b	4.9	m	no	NA	high	0	0	0	0	0	0	1	au27	1	19	110
c	b	4.9	m	no	no	high	0	0	0	0	0	0	1	au27	1	21	81
c	b	4.9	m	yes	NA	low	0	0	0	0	0	1	0	au26	1	23	57
c	b	4.9	m	yes	NA	high	NA	1	0	1	0	0	1	au27	3	24	73
c	b	4.9	m	yes	yes	NA	0	0	1	1	NA	0	1	au27	3	30	65
c	b	4.9	m	yes	yes	NA	NA	1	1	0	0	0	1	au27	3	31	110
c	e	4.9	m	no	NA	NA	NA	NA	0	NA	1	0	1	au27	2	16	58
c	e	4.9	m	yes	yes	high	0	0	1	1	1	0	1	au27	4	27	74
c	e	4.9	m	yes	yes	high	NA	NA	0	0	0	0	1	au27	1	29	80
m	q	5.1	f	yes	NA	low	0	0	1	1	0	0	1	au27	3	35	4
m	r	5.1	f	no	NA	high	NA	1	1	1	1	0	1	au27	6	33	51
m	r	5.1	f	yes	NA	low	0	0	1	1	0	0	1	au27	3	36	51
m	r	5.1	f	yes	NA	high	0	0	1	1	1	1	0	au26	4	37	51
m	l	5.1	f	no	NA	low	NA	NA	1	1	0	0	1	au27	3	32	24
m	l	5.1	f	no	no	low	0	0	1	1	1	0	1	au27	4	34	24
m	l	5.1	f	yes	no	low	0	0	1	1	0	0	1	au27	3	38	24
n	p	3.2	m	no	NA	low	0	0	1	0	1	0	1	au27	3	39	52
n	p	3.2	m	no	NA	high	0	0	1	0	1	1	0	au26	3	40	50
n	p	3.2	m	no	NA	high	0	0	0	0	0	0	1	au27	1	41	52
n	p	3.2	m	no	yes	low	0	0	1	1	1	1	0	au26	4	42	52
n	p	3.2	m	yes	NA	high	NA	NA	0	0	0	0	1	au27	1	45	34
n	p	3.2	m	yes	NA	high	NA	NA	0	0	0	0	1	au27	1	46	52
n	p	3.2	m	yes	no	low	0	0	1	1	1	0	1	au27	4	48	52
n	p	3.2	m	yes	no	low	NA	NA	1	1	0	0	1	au27	3	50	52
n	p	3.2	m	yes	no	high	0	0	1	1	1	0	1	au27	4	52	52
n	p	3.2	m	yes	yes	low	0	0	1	1	1	0	1	au27	4	53	52
n	p	3.2	m	yes	yes	high	0	0	1	1	1	0	1	au27	4	55	52
n	t	3.2	m	yes	NA	high	0	0	0	1	1	0	1	au27	3	44	33
n	r	3.2	m	yes	NA	low	0	0	1	0	1	0	1	au27	3	43	15
n	r	3.2	m	yes	no	low	NA	NA	1	1	1	0	1	au27	4	49	15
n	s	3.2	m	yes	NA	low	1	0	1	1	1	0	1	au27	5	47	38
n	s	3.2	m	yes	no	low	NA	NA	0	0	0	1	0	au26	1	51	30
n	s	3.2	m	yes	yes	low	0	0	1	1	0	1	0	au26	3	54	30
a	c	7.3	m	no	NA	high	0	0	1	1	1	0	1	au27	4	58	96
a	d	7.3	m	no	NA	low	1	0	1	1	0	1	0	au26	4	56	77
a	d	7.3	m	no	NA	high	NA	NA	1	1	0	0	1	au27	3	57	85
a	d	7.3	m	no	yes	low	0	0	0	1	1	0	1	au27	3	59	62
a	d	7.3	m	yes	NA	high	NA	NA	1	1	1	0	1	au27	4	60	85
a	d	7.3	m	yes	no	high	NA	NA	1	1	0	0	1	au27	3	64	77
a	d	7.3	m	yes	yes	high	0	0	0	1	0	0	1	au27	2	65	77
a	d	7.3	m	yes	yes	high	0	0	0	1	0	0	1	au27	2	66	59
a	d	7.3	m	yes	yes	high	0	0	0	0	0	0	1	au27	1	67	60
a	b	7.3	m	yes	no	low	NA	NA	0	0	0	1	0	au26	1	62	54
a	e	7.3	m	yes	no	low	NA	NA	1	1	1	0	1	au27	4	61	70
a	e	7.3	m	yes	no	low	0	0	0	0	0	0	1	au27	1	63	70
q	p	3.8	m	no	NA	high	NA	NA	1	0	1	1	0	au26	3	68	18
q	p	3.8	m	no	NA	high	0	0	1	1	1	1	0	au26	4	69	18
q	p	3.8	m	yes	NA	high	1	0	1	1	1	0	1	au27	5	70	18
q	p	3.8	m	yes	no	high	NA	NA	0	1	1	0	1	au27	3	71	18
q	r	3.8	m	yes	yes	low	NA	NA	1	1	1	0	1	au27	4	72	2
q	r	3.8	m	yes	yes	low	NA	NA	1	1	1	0	1	au27	4	73	2
q	r	3.8	m	yes	yes	low	1	0	1	1	1	0	1	au27	5	74	22
d	c	7.2	m	no	NA	low	NA	NA	1	1	0	0	1	au27	3	76	95
d	c	7.2	m	no	NA	high	0	0	0	1	1	1	0	au26	3	77	107
d	c	7.2	m	yes	NA	high	NA	NA	1	1	1	0	1	au27	4	84	97
d	c	7.2	m	yes	yes	high	NA	NA	1	1	NA	0	1	au27	3	86	101
d	c	7.2	m	yes	yes	high	0	0	0	1	1	0	1	au27	3	87	101
d	f	7.2	m	yes	yes	high	0	0	0	1	1	0	1	au27	3	91	88
d	b	7.2	m	no	NA	high	NA	NA	1	1	1	1	0	au26	4	75	115
d	b	7.2	m	yes	NA	low	NA	NA	1	1	1	0	1	au27	4	78	84
d	b	7.2	m	yes	NA	low	NA	NA	0	0	0	0	1	au27	1	79	55
d	b	7.2	m	yes	NA	high	NA	NA	1	1	0	0	1	au27	3	83	115
d	b	7.2	m	yes	yes	low	1	1	1	1	1	0	1	au27	6	85	84
d	b	7.2	m	yes	yes	low	NA	NA	1	1	0	0	1	au27	3	90	61
d	g	7.2	m	yes	NA	NA	NA	NA	1	1	1	0	1	au27	4	82	119
d	g	7.2	m	yes	yes	high	1	1	1	0	1	0	1	au27	5	88	119
d	g	7.2	m	yes	yes	NA	NA	NA	1	1	1	0	1	au27	4	89	119
d	e	7.2	m	yes	NA	high	0	0	0	0	0	1	0	au26	1	80	56
d	e	7.2	m	yes	NA	high	1	1	1	1	1	0	1	au27	6	81	108
f	a	8.9	m	yes	yes	NA	0	0	0	1	0	0	1	au27	2	108	86
f	d	8.9	m	yes	yes	high	1	0	1	1	1	0	1	au27	5	107	63
f	g	8.9	m	no	NA	high	NA	NA	1	1	1	1	0	au26	4	96	83
f	g	8.9	m	no	NA	high	NA	NA	1	0	0	1	0	au26	2	98	83
f	g	8.9	m	yes	no	high	NA	NA	1	1	1	1	0	au26	4	103	83
f	g	8.9	m	yes	no	high	NA	NA	1	1	1	0	1	au27	4	104	83
f	g	8.9	m	yes	no	high	1	0	1	1	0	0	1	au27	4	105	83
f	g	8.9	m	yes	no	high	1	0	1	1	1	0	1	au27	5	106	83
f	g	8.9	m	yes	yes	high	0	0	1	1	1	0	1	au27	4	109	83
f	e	8.9	m	no	NA	high	0	0	1	1	1	0	1	au27	4	97	92
f	h	8.9	m	no	NA	high	0	0	0	1	1	0	1	au27	3	92	87
f	h	8.9	m	no	NA	high	0	0	0	1	1	0	1	au27	3	93	87
f	h	8.9	m	no	NA	high	0	0	0	0	1	1	0	au26	2	94	87
f	h	8.9	m	no	NA	high	0	0	0	0	1	1	0	au26	2	95	87
f	h	8.9	m	no	NA	high	0	0	0	1	1	0	1	au27	3	99	89
f	h	8.9	m	no	NA	high	0	0	0	1	1	0	1	au27	3	100	89
f	h	8.9	m	no	NA	high	0	0	0	1	1	1	0	au26	3	101	89
f	h	8.9	m	no	no	high	0	0	0	1	1	1	0	au26	3	102	89
r	p	3.6	m	no	NA	high	NA	NA	1	0	1	1	0	au26	3	110	19
r	p	3.6	m	no	NA	high	0	0	0	0	1	1	0	au26	2	111	19
r	p	3.6	m	no	NA	high	0	0	0	0	0	1	0	au26	1	114	19
r	p	3.6	m	no	NA	high	NA	NA	0	0	0	1	0	au26	1	115	19
r	p	3.6	m	yes	no	low	NA	NA	0	1	0	0	1	au27	2	122	19
r	p	3.6	m	yes	no	low	NA	NA	0	0	0	1	0	au26	1	123	19
r	p	3.6	m	yes	yes	low	0	0	1	1	1	1	0	au26	4	124	19
r	p	3.6	m	yes	yes	high	NA	NA	1	1	1	0	1	au27	4	126	19
r	n	3.6	m	no	no	high	0	0	0	0	0	0	1	au27	1	116	10
r	n	3.6	m	no	yes	low	0	0	0	0	0	1	0	au26	1	117	1
r	n	3.6	m	yes	no	low	0	0	1	1	1	0	1	au27	4	120	1
r	s	3.6	m	no	NA	high	0	0	1	1	1	0	1	au27	4	112	35
r	s	3.6	m	no	NA	high	NA	NA	0	0	1	0	1	au27	2	113	37
r	s	3.6	m	yes	NA	low	1	0	1	1	1	0	1	au27	5	118	35
r	s	3.6	m	yes	no	low	0	0	1	1	1	0	1	au27	4	121	35
r	s	3.6	m	yes	yes	high	0	0	1	1	1	0	1	au27	4	125	35
r	s	3.6	m	yes	yes	high	NA	NA	0	0	1	0	1	au27	2	127	35
r	o	3.6	m	yes	NA	high	NA	NA	1	1	1	0	1	au27	4	119	17
b	c	5.7	m	yes	yes	low	0	0	1	1	1	0	1	au27	4	152	71
b	a	5.7	m	no	NA	low	0	0	1	1	NA	0	1	au27	3	128	94
b	a	5.7	m	yes	NA	NA	0	0	0	0	0	1	0	au26	1	136	64
b	a	5.7	m	yes	no	NA	NA	NA	1	1	NA	0	1	au27	3	144	53
b	a	5.7	m	yes	yes	high	0	1	1	1	1	0	1	au27	5	151	94
b	d	5.7	m	yes	NA	low	1	1	1	1	1	0	1	au27	6	134	120
b	d	5.7	m	yes	NA	high	NA	NA	1	0	0	1	0	au26	2	135	120
b	d	5.7	m	yes	NA	low	NA	NA	0	1	1	0	1	au27	3	138	120
b	d	5.7	m	yes	no	low	0	0	0	1	1	0	1	au27	3	140	120
b	d	5.7	m	yes	no	high	0	0	0	1	1	0	1	au27	3	142	120
b	d	5.7	m	yes	no	high	0	0	0	1	0	0	1	au27	2	143	120
b	d	5.7	m	yes	no	high	NA	NA	0	1	0	1	0	au26	2	145	120
b	d	5.7	m	yes	yes	low	NA	NA	1	1	0	0	1	au27	3	146	120
b	d	5.7	m	yes	yes	low	1	1	1	1	1	0	1	au27	6	147	120
b	d	5.7	m	yes	yes	low	1	1	1	1	1	0	1	au27	6	148	120
b	d	5.7	m	yes	yes	high	NA	NA	1	1	0	0	1	au27	3	150	120
b	d	5.7	m	yes	yes	low	NA	NA	1	1	1	0	1	au27	4	153	79
b	d	5.7	m	yes	yes	high	NA	NA	1	1	0	0	1	au27	3	155	79
b	f	5.7	m	no	NA	high	NA	NA	1	1	0	1	0	au26	3	129	105
b	f	5.7	m	yes	NA	NA	NA	1	1	1	1	0	1	au27	6	137	66
b	f	5.7	m	yes	yes	high	NA	NA	1	1	1	0	1	au27	4	149	104
b	e	5.7	m	no	no	low	NA	NA	0	1	0	0	1	au27	2	130	69
b	e	5.7	m	no	yes	high	0	0	0	1	0	0	1	au27	2	131	69
b	e	5.7	m	no	yes	NA	0	0	1	0	0	1	0	au26	2	132	69
b	e	5.7	m	yes	NA	low	1	NA	1	1	1	0	1	au27	5	133	69
b	e	5.7	m	yes	no	low	NA	NA	1	1	1	0	1	au27	4	139	69
b	e	5.7	m	yes	no	high	NA	NA	1	1	0	0	1	au27	3	141	69
b	e	5.7	m	yes	yes	high	0	0	1	1	0	1	0	au26	3	154	69
g	c	12.3	m	yes	yes	high	0	0	1	1	1	1	0	au26	4	167	102
g	d	12.3	m	no	no	high	NA	NA	1	1	1	0	1	au27	4	158	117
g	d	12.3	m	no	yes	high	0	0	1	1	0	1	0	au26	3	159	116
g	d	12.3	m	yes	NA	high	0	0	0	1	1	0	1	au27	3	161	117
g	d	12.3	m	yes	NA	high	NA	NA	1	1	0	0	1	au27	3	162	72
g	d	12.3	m	yes	no	low	0	0	0	1	1	1	0	au26	3	165	103
g	d	12.3	m	yes	yes	high	0	0	1	1	1	1	0	au26	4	168	103
g	f	12.3	m	yes	NA	high	0	1	1	1	1	0	1	au27	5	163	68
g	f	12.3	m	yes	yes	low	1	1	1	1	1	0	1	au27	6	166	67
g	f	12.3	m	yes	yes	high	0	0	1	1	1	0	1	au27	4	170	67
g	f	12.3	m	yes	yes	high	0	0	1	1	1	0	1	au27	4	171	67
g	b	12.3	m	no	NA	high	0	0	NA	1	0	0	1	au27	2	156	100
g	e	12.3	m	yes	yes	high	0	0	1	1	0	0	1	au27	3	169	76
g	h	12.3	m	no	NA	high	1	0	0	1	1	0	1	au27	4	157	111
g	h	12.3	m	yes	NA	low	0	0	0	1	1	0	1	au27	3	160	111
g	h	12.3	m	yes	no	low	0	0	1	1	0	0	1	au27	3	164	109
g	h	12.3	m	yes	yes	low	NA	NA	1	1	1	1	0	au26	4	172	111
s	p	2.8	m	no	NA	high	NA	NA	0	1	0	1	0	au26	2	174	36
s	p	2.8	m	no	NA	high	NA	NA	1	1	1	0	1	au27	4	175	36
s	p	2.8	m	yes	NA	high	NA	NA	1	1	1	0	1	au27	4	183	36
s	p	2.8	m	yes	no	low	0	0	1	1	1	1	0	au26	4	184	36
s	m	2.8	m	no	NA	low	0	0	0	1	1	0	1	au27	3	177	8
s	m	2.8	m	yes	NA	low	NA	NA	1	1	1	1	0	au26	4	180	8
s	r	2.8	m	no	NA	high	1	0	0	0	0	0	1	au27	2	173	28
s	r	2.8	m	no	NA	high	0	0	1	1	1	0	1	au27	4	178	28
s	r	2.8	m	yes	yes	low	NA	NA	1	1	1	0	1	au27	4	185	28
s	r	2.8	m	yes	yes	high	0	0	1	0	1	0	1	au27	3	186	28
s	j	2.8	m	no	no	high	0	0	1	0	0	1	0	au26	2	179	16
s	o	2.8	m	no	NA	high	1	0	0	0	0	0	1	au27	2	176	26
s	o	2.8	m	yes	NA	low	0	0	1	1	0	0	1	au27	3	181	26
s	o	2.8	m	yes	NA	low	0	0	0	0	0	0	1	au27	1	182	26
s	o	2.8	m	yes	yes	high	0	0	1	0	1	0	1	au27	3	187	26
s	o	2.8	m	yes	yes	high	0	1	1	0	0	0	1	au27	3	188	26
l	p	3	f	yes	NA	high	NA	NA	0	1	0	0	1	au27	2	191	12
l	q	3	f	no	NA	high	NA	NA	0	0	0	1	0	au26	1	190	48
l	q	3	f	yes	yes	high	0	0	0	1	0	0	1	au27	2	193	23
l	r	3	f	no	NA	high	0	0	1	1	1	0	1	au27	4	189	45
l	i	3	f	yes	no	low	0	0	0	0	0	1	0	au26	1	192	25
e	a	6.2	m	no	NA	high	NA	NA	NA	0	1	1	0	au26	2	194	113
e	a	6.2	m	no	yes	high	NA	NA	0	1	0	1	0	au26	2	195	99
e	a	6.2	m	yes	NA	NA	0	0	1	0	0	1	0	au26	2	199	99
e	d	6.2	m	no	yes	high	0	1	1	1	0	0	1	au27	4	197	118
e	d	6.2	m	yes	NA	high	0	0	1	1	1	1	0	au26	4	198	75
e	d	6.2	m	yes	yes	high	NA	NA	0	0	0	0	1	au27	1	204	106
e	f	6.2	m	yes	NA	high	0	0	0	1	1	1	0	au26	3	200	90
e	f	6.2	m	yes	yes	high	NA	NA	1	1	1	0	1	au27	4	203	91
e	b	6.2	m	no	yes	high	0	0	0	1	0	1	0	au26	2	196	82
e	b	6.2	m	yes	yes	high	NA	NA	NA	1	1	0	1	au27	3	201	98
e	g	6.2	m	yes	yes	NA	1	1	1	1	1	0	1	au27	6	202	121
h	b	6.2	m	no	NA	high	0	0	0	1	1	0	1	au27	3	205	114
h	b	6.2	m	no	NA	high	1	0	0	1	1	0	1	au27	4	206	114
h	b	6.2	m	yes	yes	high	1	0	1	1	0	0	1	au27	4	207	114
h	b	6.2	m	yes	yes	low	1	0	0	1	0	1	0	au26	3	208	114
j	q	2.8	f	no	NA	low	1	0	0	1	1	0	1	au27	4	212	21
j	q	2.8	f	no	NA	high	0	0	0	1	0	0	1	au27	2	213	21
j	t	2.8	f	yes	NA	low	0	0	0	1	1	0	1	au27	3	216	32
j	s	2.8	f	no	NA	low	0	0	0	0	1	0	1	au27	2	209	41
j	s	2.8	f	no	NA	high	0	0	0	1	0	1	0	au26	2	211	42
j	s	2.8	f	no	yes	high	NA	NA	1	1	1	0	1	au27	4	215	43
j	s	2.8	f	yes	yes	high	NA	NA	1	1	1	0	1	au27	4	218	41
j	o	2.8	f	no	NA	high	0	0	0	0	0	1	0	au26	1	210	14
j	o	2.8	f	no	no	high	0	0	0	0	0	1	0	au26	1	214	14
j	o	2.8	f	yes	no	high	NA	NA	0	0	0	1	0	au26	1	217	14
i	q	3.5	f	no	NA	high	0	0	0	1	0	0	1	au27	2	219	3
i	q	3.5	f	no	NA	high	0	0	0	1	0	0	1	au27	2	220	3
i	q	3.5	f	no	no	low	NA	0	0	0	0	0	1	au27	1	221	3
i	q	3.5	f	no	yes	high	0	0	1	0	0	1	0	au26	2	222	3
i	q	3.5	f	no	yes	high	0	0	0	1	0	1	0	au26	2	223	3
i	q	3.5	f	yes	NA	high	1	0	1	1	0	0	1	au27	4	224	3
i	q	3.5	f	yes	yes	high	NA	NA	1	1	1	1	0	au26	4	225	49
i	q	3.5	f	yes	yes	high	0	0	1	1	0	0	1	au27	3	226	3
o	q	3.5	f	no	no	low	0	0	0	1	0	1	0	au26	2	228	6
o	q	3.5	f	no	yes	high	NA	NA	1	1	1	0	1	au27	4	230	6
o	q	3.5	f	yes	yes	high	1	1	1	1	1	0	1	au27	6	233	6
o	r	3.5	f	no	no	low	NA	NA	0	0	0	1	0	au26	1	229	13
o	r	3.5	f	yes	yes	low	NA	NA	0	1	0	0	1	au27	2	232	13
o	r	3.5	f	yes	yes	high	0	0	0	0	0	0	1	au27	1	236	13
o	r	3.5	f	yes	yes	high	1	NA	1	1	1	0	1	au27	5	238	20
o	s	3.5	f	no	NA	high	0	0	0	0	0	0	1	au27	1	227	31
o	s	3.5	f	yes	NA	low	0	0	0	1	0	0	1	au27	2	231	31
o	s	3.5	f	yes	yes	high	0	0	1	1	1	0	1	au27	4	234	31
o	s	3.5	f	yes	yes	high	0	0	1	1	1	0	1	au27	4	235	31
o	s	3.5	f	yes	yes	high	0	0	0	0	0	0	1	au27	1	237	31
o	s	3.5	f	yes	yes	high	1	1	1	1	NA	0	1	au27	5	239	31
o	s	3.5	f	yes	yes	low	0	0	0	0	0	0	1	au27	1	240	31
k	q	5.4	m	no	NA	low	NA	NA	0	0	0	1	0	au26	1	241	46
k	q	5.4	m	yes	yes	high	NA	NA	1	1	1	0	1	au27	4	247	29
k	s	5.4	m	no	yes	high	NA	NA	0	1	0	1	0	au26	2	243	7
k	s	5.4	m	yes	NA	high	0	0	0	1	1	0	1	au27	3	245	7
k	s	5.4	m	yes	no	low	0	0	1	1	1	0	1	au27	4	246	7
k	l	5.4	m	no	no	low	0	0	0	0	0	1	0	au26	1	242	47
k	l	5.4	m	yes	NA	low	0	0	0	0	0	1	0	au26	1	244	47
